# Supplementary material for: Unlocking KRAS: Navigating Its Molecular Biology and Treatment Landscape Among Gastrointestinal Malignancies
Source: Curr Oncol. 2026 Mar 3;33(3):148. doi: 10.3390/curroncol33030148 (PMC13024909; doi:10.3390/curroncol33030148)
Supplement: Supplementary file 1 [file curroncol-33-00148-s001.zip]

Archive with 1 entries (1 files):
- curroncol-4120000-supplementary.pdf
